# Supplementary material for: Influence of 1-Hydroxyethylidene-1,1-Diphosphonic Acid on the Soft Tissue-Dissolving and Gelatinolytic Effect of Ultrasonically Activated Sodium Hypochlorite in Simulated Endodontic Environments
Source: Materials (Basel). 2021 May 13;14(10):2531. doi: 10.3390/ma14102531 (PMC8152752; doi:10.3390/ma14102531)
Supplement: Supplementary file 1 [file materials-14-02531-s001.zip]

Archive with 1 entries (1 files):
- materials-1202743-supplementary.pdf
